# Supplementary material for: “A tool to support, not replace”: patient and general practitioner perceptions of digital decision support tools for back pain
Source: Fam Pract. 2025 Dec 31;43(1):cmaf098. doi: 10.1093/fampra/cmaf098 (PMC12754595; doi:10.1093/fampra/cmaf098)
Supplement: cmaf098_Supplementary_Data [file cmaf098_supplementary_data.zip]

Archive with 2 entries (2 files):
- coi_disclosure_RR (on behalf).docx
- Supplementary data.pdf
